# Supplementary material for: Pivotal roles for cancer cell–intrinsic mPGES-1 and autocrine EP4 signaling in suppressing antitumor immunity
Source: JCI Insight. 2024 Nov 8;9(21):e178644. doi: 10.1172/jci.insight.178644 (PMC11601572; doi:10.1172/jci.insight.178644)
Supplement: Supporting data values [file jciinsight-9-178644-s163.xlsx]

## Sheet: Fig. 1A
parental	EV8	EV11	Ptges KO A12	Ptges KO D6
1.31875	0.69886	1.22875	1.044e-06	1.269e-06
1.57956	0.708616	1.04044	9.943e-07	2.061e-06
1.82956	0.864229	1.75842	0.000102	0.000233
1.36324	0.863155	1.61168	0.000145	0.000323

## Sheet: Fig. 1B
	parental	EV11	Ptges KO A12	Ptges KO D6
	2744.32	7555.29	1956.05	515.752
	3448.82	6162.16	1628.1	797.216
	4349.04	5159.24	1889.25	443.797
	3702.78	4704.98	1410.8	476.537
	4367.84	1753.53	1482.76	569.26

## Sheet: Fig. 1C
	days	6419c5 control		6419c5 sgPtges (A12)		6419c5 sgPtges (D6)
	0	0	0	0	0	0	0
	1	123.191	84.5406	116.31	137.011	117.882	79.7358
	2	446.38	359.198	442.977	533.705	573.451	719.01
	4	1214.36	1740.26	1483.18	2247.04	1520.49	1706.95

## Sheet: Fig. 1D, left
	days	6419c5 Control										6419c5 sgPtges
	0	0	0	0	0	0	0	0	0	0	0	0	0	0	0	0	0	0	0	0	0
	7	46.5093	61.6825	66.9548	55.8546	60.029	57.7425	53.0745	73.52	59.0502	69.663	35.9086	38.8802	34.2393	36.8393	55.8469	48.6386	52.4687	57.03	46.0196	47.3642
	9	73.0559	88.5168	88.8849	72.8377	66.3286	85.4393	81.4998	95.5765	65.9453	93.6667	29.3011	40.1743	34.3199	33.3422	52.2282	43.2656	48.4342	40.0661	35.0928	34.7703
	11	86.7843	131.916	117.638	103.01	112.334	101.512	101.553	129.042	101.499	108.482	28.8774	25.8365	11.5465	16.033	29.6687	30.9053	25.4062	20.0376	24.2157	12.6081
	13	127.539	167.532	155.351	133.895	142.302	132.103	150.446	157.52	143.96	144.816	28.492	23.495	0	13.4512	29.0007	36.4764	17.4972	19.4731	17.9702	14.0569
	15	150.633	237.522	191.358	162.544	193.69	174.658	176.452	216.988	205.238	203.886	17.8333	21.3875	0	14.5159	27.5369	39.093	13.0345	0	18.1925	14.572
	17	194.822	294.141	243.088	177.968	247.589	214.828	228.502	250.001	244.804	272.256	18.4977	25.4761	0	15.8433	19.0872	35.7781	10.6643	0	15.2009	0
	19	247.599	430.32	347.764	217.194	315.24	299.821	294.167	368.329	334.058	362.679	0	28.68	0	0	23.4764	42.4326	0	0	16.4472	0
	21	290.793	528.151	403.309	280.743	352.686	395.348	415.063	455.502	415.53	414.945	0	29.2332	0	0	18.5767	51.1192	0	0	0	0
	23	352.161	624.545	498.62	364.247	436.352	570.689	566.288	616.804	538.292	538.968	0	38.3266	0	0	23.1048	61.8515	0	0	0	0
	25	495.99	858.141	626.904	425.385	535.071	639.477	622.182	669.974	612.117	649.021	0	59.0088	0	0	29.1223	67.9984	0	0	0	0
	28	603.533	1032.5	746.054	555.105	672.798	801.595	800.878	914.392	787.197	837.279	0	66.8951	0	0	40.7965	90.3598	0	0	0	0
	30	767.162	1080.92	847.277	724.489	861.345	960.793	992.933	1082.57	930.533	978.719	0	81.643	0	0	46.0787	110.308	0	0	0	0
	33											0	98.0502	0	0	55.8135	130.8	0	0	0	0
	36											0	113.678	0	0	76.0278	176.661	0	0	0	0
	39											0	139.499	0	0	97.8721	261.539	0	0	0	0
	42											0	181.939	0	0	139.102	289.977	0	0	0	0
	45											0	229.969	0	0	181.22	383.928	0	0	0	0
	48											0	291.592	0	0	207.785	559.288	0	0	0	0

## Sheet: Fig. 1D, right
	Days	6419c5 Control	6419c5 sgPtges
	80		0
	80		0
	80		0
	80		0
	80		0
	80		0
	80		0
	20	1
	21	1
	22	1
	23	1
	23	1
	24	1
	25	1
	26	1
	27	1
	28	1
	48		1
	58		1
	60		1

## Sheet: Fig. 1E 
	EV	Ptges KO D6
	820	63.5
	529.2	61.3
	451.8	67.5
	500	56.7
	573	70.7
	576	95.5

## Sheet: Fig. 1F, left
		6419c5 TetR EV										6419c5 TetR EV + aPD-1											6419c5 TetR Ptges KDc6 + aPD-1										6419c5 TetR Ptges KDc6 + aPD-1
	0	0	0	0	0	0	0	0	0			0	0	0	0	0	0	0	0	0	0		0	0	0	0	0	0	0	0			0	0	0	0	0	0	0	0
	7	19.5826	20.8288	23.3263	20.4282	22.431	15.0137	22.4668	15.6148			29.2482	17.8678	25.2165	17.404	14.6584	14.3487	25.282	12.0307	17.8128	16.5457		26.5402	19.7041	23.5384	18.0956	20.4371	19.1866	25.7296	16.1164			14.9226	16.9897	22.7242	21.0513	18.7658	20.0434	15.8258	16.3492
	10	52.3782	36.3891	35.2487	43.2597	44.8199	29.6409	55.9981	32.1621			55.1245	39.5338	48.2431	31.4568	41.7423	32.8401	50.8988	37.8923	47.9198	42.733		42.9581	36.1912	46.5584	36.409	32.5877	37.0289	52.1714	34.0339			27.2528	33.8245	41.1682	40.1213	36.5603	41.3708	34.059	35.3031
	13	81.5793	63.3554	60.0463	61.0108	77.8696	57.8304	78.6733	61.4757			86.6242	54.2286	73.1775	56.5466	64.3333	56.2879	81.939	59.1431	63.5858	64.654		63.9869	49.4403	66.4185	59.0148	54.7799	54.7161	55.868	54.9552			37.5682	42.778	51.1883	54.4815	53.6144	51.4475	45.5238	48.5083
	16	161.865	105.652	106.395	100.752	135.377	96.4385	141.145	121.975			137.366	86.8258	144.517	96.761	126.933	93.0665	142.024	95.7788	128.648	104.772		103.673	78.4414	83.8766	81.9367	66.3781	70.8429	113.757	100.184			48.9659	46.8658	68.6137	65.1433	91.4832	88.7552	49.0141	53.0573
	19	243.159	176.502	142.239	165.206	179.919	145.189	245.296	196.508			175.929	108.568	208.024	135.246	164.18	137.159	202.324	141.46	171.086	154.793		122.59	96.7878	104.262	101.933	101.821	97.193	151.585	128.347			45.1552	41.3708	58.3361	53.6506	56.2424	87.085	67.4688	40.2097
	23	328.528	271.595	236.373	229.68	250.289	224.236	366.977	328.438			254.965	160.088	296.608	204.631	185.159	185.159	331.48	236.851	211.18	219.208		151.464	80.5819	108.061	89.1843	98.2271	93.5425	165.197	162.577			39.0893	28.6513	42.3277	42.9019	37.1925	57.7503	59.0169	37.6112
	26	505.097	376.991	347.231	297.54	417.371	310.82	504.1	400.402			312.494	238.761	391.116	296.252	326.05	277.674	425.086	354.202	353.429	321.28		106.594	79.2294	95.1337	77.6098	107.133	66.8091	111.058	122.516			28.144	23.5763	21.3801	31.1541	22.7242	31.2431	33.9292	25.2794
	29	663.001	513.306	442.951	398.338	612.736	441.708	642.063	636.244			451.205	342.473	569.896	408.102	475.87	407.469	614.472	535.636	512.999	567.591		107.384	79.8279	75.926	72.2472	77.3333	81.4584	85.8974	85.1987			23.4507	15.3496	15.5895	16.8892	22.1561	20.1196	25.0741	24.9236
	32																						108.435	74.7385	48.0664	51.6713	72.0802	75.3155	74.4968	73.3405			19.3522	12.846	11.7927	11.714	11.1966	13.9958	19.059	16.5617
	36																						63.0413	49.9053	35.5503	29.1566	72.7781	68.4511	59.2201	54.6993			18.4432	12.2234	7.2885	7.97179	8.98495	9.60201	13.2028	10.1513
	39																						69.5988	55.7109	28.0146	20.8288	86.7184	68.9056	56.6743	66.4447			9.75465	11.2595	0	0	7.9399	0	9.66171	7.16283
	44																						83.0441	59.2662	50.5796	20.5445	108.114	77.258	36.1912	39.982			0	14.1372	0	0	0	12.4407	5.5292	6.68112
	49																						91.347	57.8742	79.5475	24.883	162.577	80.0478	31.9147	36.9231			0	10.54	0	0	0	7.46442	0	6.33554

## Sheet: Fig. 1F, right 
	Days	6419c5 TetR EV	6419c5 TetR EV+aPD-1	6419c5 TetR Ptges-/-	6419c5 TetR Ptges-/-+aPD-1
	55			0	0
	55			0	0
	55			0	0
	55			0	0
	55			0	0
	55			0	0
	55			0	0
	55			0	0
	27	1
	27	1
	28	1
	28	1	1
	29		1
	29		1
	30	1	1
	30		1
	32		1
	32	1	1
	33	1	1
	33	1
	35		1
	37		1

## Sheet: Fig. 1G
	CD3+			CD4+			CD8+			CD44+ PD-1+
	ctrl	Ptges KO D6		ctrl	Ptges KO D6		ctrl	Ptges KO D6		ctrl	Ptges KO D6
	9.34	12.4		1.38	1.72		1.1	2.22		25.9	40.1
	7.44	10.96		0.84	0.96		0.52	1.68		14.6	39
	12.64	10.2		2.72	1.74		1.24	1.76		21.7	37.5
	12.5	10.1		1.68	1.46		1.42	1.12		21.4	37.5
	9.08	10.16		1.4	1.74		0.68	0.94
	CD11b+			CD11b+ Ly6G+			CD8+/CD11b+Ly6G+			CD11b+F4/80+
	ctrl	Ptges KO D6		ctrl	Ptges KO D6		ctrl	Ptges KO D6		ctrl	Ptges KO D6
	82	82.4		33.4	16.7		0.015569	0.100599		16.5	22.9
	77.9	75		36	17.56		0.034444	0.100228		17.3	22.1
	74.1	69.4		31.6	18.02		0.044937	0.062153		18.6	26.4
	72.2	76.5		38.4	18.2		0.017708	0.051648		16.4	27.2
	79.7	77.9

## Sheet: Fig. 1 H
	M1				M2
EV	54.2	58.4	58.8	52.1	45.5	41.3	40.8	47.5
PTGES KO D6	82.3	82.6	79.2	77.9	17.4	17	20.6	21.8
	M1/M2 ratio
	ctrl	D6
	1.2	4.7
	1.4	4.9
	1.4	3.8
	1.1	3.6

[truncated: 56 more sheets: Fig. 1I, Fig. 1J, Fig. 2A, Fig. 2B , Fig. 2C , Fig. 2D, Fig. 2E, Fig. 2F , Fig. 2G, Fig. 2H, Fig. 2I, Fig. 2J, Fig. 2K, Fig. 3A, Fig. 3B, Fig. 3C, Fig. 3D, Fig. 3E, Fig. 3F, Fig. 3G …]
